# Supplementary material for: MORA and EnsembleTFpredictor: An ensemble approach to reveal functional transcription factor regulatory networks
Source: PLoS One. 2023 Nov 30;18(11):e0294724. doi: 10.1371/journal.pone.0294724 (PMC10688744; doi:10.1371/journal.pone.0294724)
Supplement: S1 Data — (XLSX) [file pone.0294724.s001.xlsx]

## Sheet: Supp. Table 1
Supplemental Table 1: dataset descripton for Human query data
PMID/GEO_ID	TF_Name	Organism	Pert_type	Gene_set_type	Note
GSE11791	MYC	human	OE	Up & Down	MCF7
GSE17482	STAT3	human	KD	Up & Down	CWR22Rv1
GSE21200	POU5F1	human	KD	Up & Down	embryonic stem cells
GSE22139	MYC	human	KD	Up & Down	medulloblastoma
GSE26262	TP53	human	KD	Up & Down	MDA-MB-231
GSE27473	ESR1	human	KD	Up & Down	MCF7
GSE37820	ESR1	human	KD	Up & Down	MCF7
GSE38332	NFE2L2	human	KD	Up & Down	A549
GSE39121	GATA6	human	KD	Up & Down	PC9
GSE42937	SOX2	human	KD	Up & Down	AZ-521 gastric cancer (GC) cell line - 18 Hours
GSE43730	MYC	human	OE	Up & Down	MCF10A
GSE45838	BCL6	human	KD	Up & Down	OCI-Ly7 DLBCL
GSE51258	ERG	human	OE	Up & Down	K562
GSE56026	STAT1	human	KD	Up & Down	SPAC-1L
GSE59020	ETS1	human	KD	Up & Down	DU145
GSE59234	SOX2	human	KO	Up & Down	2102Ep human embryonal carcinoma cell line
PMID15757903	HOXA5	human	OE	Up & Down	Transcription profiling time series of HOXA5 induction in human Hs578T cell line
PMID16297991	HNF1B	human	OE	Up	Transcription profiling of human HNF1beta mutated vs wildtype embryonic kidney cell line HEK293 to identify potential HNF1beta target genes whose activity may be deregulated in human patients
PMID16636670	SOX4	human	KO	Up & Down	RNAi knock down of Sox4 in a human adenoid cystic carcinoma cell line reveals that knockdown of Sox4 expression induces apoptosis
PMID17159920	MYC	human	KO	Up & Down	RNAi profiling of human cancer cell lines after c-MYC depletion
PMID19147588	SOX4	human	OE	Up & Down	siRNA profiling of human LNCaP cells transfected with SOX4 cDNA, SOX4 siRNA or GFP cDNA

## Sheet: Supp. Table 2
Supplemental Table 2: dataset descripton for Mouse query data
PMID/GEO_ID	TF_Name	Organism	Pert_type	Gene_set_type	Note
GSE11759	Hnf4a	mouse	KO	Up & Down	colon
GSE16533	E2f1	mouse	KO	Up & Down	embryonic day 17.5
GSE2192	Ebf1	mouse	OE	Up & Down	Embryonic fibroblasts
GSE2192	Pparg	mouse	OE	Up & Down	Embryonic fibroblast
GSE28451	Sox2	mouse	KO	Up & Down	trophoblast stem cell
GSE30495	Ppara	mouse	KO	Up & Down	heart
GSE35160	Nfe2l2	mouse	transgene	Up & Down	Skin
GSE41042	Bcl6	mouse	KO	Up & Down	pre-B cells
GSE47777	Cebpg	mouse	KO	Up & Down	MEFs
GSE50121	Runx3	mouse	KO	Up & Down	CD8+ T cells
GSE51932	Irf4	mouse	KO	Up & Down	spleen B cells
GSE52416	Zfx	mouse	KO	Up & Down	Bone marrow progenitors (c-Kit +)
GSE59460	Nr1d1	mouse	KO	Up & Down	liver
GSE6623	Foxo1	mouse	KO	Up & Down	hematopoietic stem cell
GSE68429	Yy1	mouse	KO	Up & Down	brown adipose tissue
GSE71695	Nfe2l2	mouse	OE	Up & Down	Bone Marrow Derived Murine Macrophages
GSE77576	Nkx2-5	mouse	KO	Up & Down	heart
GSE79164	Nr1d1	mouse	KO	Up & Down	Epididymal white adipose tissue
PMID12554760	Hoxa10	mouse	KO	Up	Transcription profiling of mouse uterus from OVX/oil/6h/UTX 129 WT vs. Hoxa-10-/- animals
PMID15860665	Gata1	mouse	KO	Down	Transcription profiling of megakaryocyte cells from Gata-1 knock out mice and wild type mice to study the differential requirements for the activation domain and FOG-interaction surface of GATA-1 in megakaryocyte gene expression and development
PMID16166195	Ar	mouse	KO	Up & Down	Transcription profiling of testis from Sertoli cell-selective androgen receptor knockout mice and wild type mice to unravel the molecular mechanisms mediating the effects of androgens on spermatogenesis
PMID16275751	Myod1	mouse	KO	Up	Transcription profiling of mouse 2C5/7 myoD-/-;myf5-/- fibroblast cells expressing MyoD, Myf5, myogenin, or hrGFP
PMID16368687	Srf	mouse	KO	Down	Transcription profiling of mouse SRF-null or control cardiomyocytes to study roles of the serum response factor in regulating contractile apparatus gene expression
PMID16618389	Hnf4a	mouse	KO	Up & Down	Transcription profiling of mouse HNF4 null mutant colon vs. control colons
PMID16890163	Hoxb1	mouse	KO	Up & Down	Transcription profiling of mouse Hoxb1 mutant mRNA levels in rhombomere 4 at E10.5
PMID16983087	Gata4	mouse	KO	Up & Down	Transcription profiling of hearts from mice heterozygous for Gata4 mutation (G4D) to investigate the significance of Gata4 in regulating postnatal heart function and in regulating the hypertrophic response of the heart to pathological stress
PMID17151017	Gata3	mouse	KO	Up & Down	Transcription profiling of Gata3 conditional knock out mice to investigate epidermis and hair follicle differentiation
PMID17426115	Ppara	mouse	KO	Down	Transcription profiling mouse small intestine from wild-type (129S1/SvImJ) and PPARI?-null (129S4/SvJae) anmals treated with the synthetic PPARI ligand WY14,643 (0.1% w/w) for 5 days
PMID17486137	Mycn	mouse	transgene	Up	Transcription profiling of mouse nmyc misexpression in lung (gain of function)
PMID17957245	E2f4	mouse	KO	Up & Down	Transcription profiling of E2F4 double knockout mice and heterozygous littermates
PMID18070348	Stat3	mouse	KO	Up & Down	Transcription profiling of mouse pulmonary Alveolar Type II Cells deleted for Stat2
PMID18381418	Fos	mouse	KO	Up & Down	Transcription profiling of mouse prostate from wild type vs. Nkx3.1; Pten compound mutant suggests a role for AP-1 transcription factors (c-Jun, c-Fos) in prostate cancer progression and clinical outcome of prostate tumor
PMID18394553	Cebpa	mouse	KO	Up & Down	Transcription profiling of Mac-1+, c-Kit+ myeloid progenitor cells from mice homozygous for the p42-specific knock-out Cebpa mutation and independently transplanted with leukemic bone marrow, and from control mice heterozygous for Cebpa mutation
PMID18424767	Creb1	mouse	KO	Up & Down	Transcription profiling of mouse hippocampus from animals with Creb1 abalated forebrains in a Crem1 knockout background
PMID18462698	Pbx1	mouse	KO	Up & Down	Transcription profiling of mouse long term HSC from control or Pbx1-null mice
PMID18498649	Myc	mouse	transgene	Up	Transcription profiling of mouse lung adenocarcinomas of c-Myc-transgenics
PMID18682242	Mecom	mouse	KO	Up	Transcription profiling of mouse Evi-1 deleted hematopoietic stem cells
PMID18705699	Irf1	mouse	KO	Up	Transcription profiling of mouse wild type, IFNg-/- and IRF1-/- animals infected with from M. avium
PMID19132093	Pax6	mouse	KO	Up & Down	Transcription profiling of mouse Pax6 heterozygous and wildtype newborn mouse lenses

## Sheet: Supp. Table 3
Supplemental Table 3: MORA results summary for Human query data
GSE_PMID	Species	TF	Up_Input	Down_Input	Up_Predicted	Down_Predicted	TF_PredStatus	Family_PredStatus
GSE11791	human	MYC	Yes	Yes	Yes	Yes	Yes	Yes
GSE17482	human	STAT3	Yes	Yes	No	No	No	Yes
GSE21200	human	POU5F1	Yes	Yes	No	Yes	Yes	Yes
GSE22139	human	MYC	Yes	Yes	No	Yes	Yes	Yes
GSE26262	human	TP53	Yes	Yes	No	Yes	Yes	Yes
GSE27473	human	ESR1	Yes	Yes	No	No	No	Yes
GSE37820	human	ESR1	Yes	Yes	No	No	No	Yes
GSE38332	human	NFE2L2	Yes	Yes	No	Yes	Yes	Yes
GSE39121	human	GATA6	Yes	Yes	Yes	No	Yes	Yes
GSE42937	human	SOX2	Yes	Yes	No	Yes	Yes	Yes
GSE43730	human	MYC	Yes	Yes	No	No	No	Yes
GSE45838	human	BCL6	Yes	Yes	No	Yes	Yes	Yes
GSE51258	human	ERG	Yes	Yes	Yes	No	Yes	Yes
GSE56026	human	STAT1	Yes	Yes	Yes	No	Yes	Yes
GSE59020	human	ETS1	Yes	Yes	Yes	Yes	Yes	Yes
GSE59234	human	SOX2	Yes	Yes	No	Yes	Yes	Yes
PMID15757903	human	Hoxa5	Yes	Yes	No	No	No	Yes
PMID16297991	human	HNF1B	Yes	No	Yes	NA	Yes	Yes
PMID16636670	human	Sox4	Yes	Yes	No	Yes	Yes	Yes
PMID17159920	human	Myc	Yes	Yes	No	Yes	Yes	Yes
PMID19147588	human	SOX4	Yes	Yes	Yes	Yes	Yes	Yes

## Sheet: Supp. Table 4
Supplemental Table 4: MORA results summary for Mouse query data
GSE_PMID	Species	TF	Up_Input	Down_Input	Up_Predicted	Down_Predicted	TF_PredStatus	Family_PredStatus
GSE11759	mouse	Hnf4a	Yes	Yes	No	Yes	Yes	Yes
GSE16533	mouse	E2f1	Yes	Yes	Yes	Yes	Yes	Yes
GSE2192	mouse	Ebf1	Yes	Yes	Yes	Yes	Yes	Yes
GSE2192	mouse	Pparg	Yes	Yes	No	No	No	Yes
GSE28451	mouse	Sox2	Yes	Yes	No	No	No	Yes
GSE30495	mouse	Ppara	Yes	Yes	No	No	No	Yes
GSE35160	mouse	Nfe2l2	Yes	Yes	Yes	No	Yes	Yes
GSE41042	mouse	Bcl6	Yes	Yes	No	Yes	Yes	Yes
GSE47777	mouse	Cebpg	Yes	Yes	No	Yes	Yes	Yes
GSE50121	mouse	Runx3	Yes	Yes	No	No	No	Yes
GSE51932	mouse	Irf4	Yes	Yes	Yes	No	Yes	Yes
GSE52416	mouse	Zfx	Yes	Yes	No	Yes	Yes	Yes
GSE59460	mouse	Nr1d1	Yes	Yes	No	No	No	Yes
GSE6623	mouse	Foxo1	Yes	Yes	No	Yes	Yes	Yes
GSE68429	mouse	Yy1	Yes	Yes	No	Yes	Yes	Yes
GSE71695	mouse	Nfe2l2	Yes	Yes	Yes	No	Yes	Yes
GSE77576	mouse	Nkx2-5	Yes	Yes	No	No	No	Yes
GSE79164	mouse	Nr1d1	Yes	Yes	No	No	No	Yes
PMID16890163	mouse	Hoxb1	Yes	Yes	No	No	No	Yes
PMID12554760	mouse	Hoxa10	Yes	No	No	NA	No	Yes
PMID15860665	mouse	Gata1	No	Yes	NA	Yes	Yes	Yes
PMID16166195	mouse	Ar	Yes	Yes	No	No	No	Yes
PMID16275751	mouse	Myod1	Yes	No	Yes	NA	Yes	Yes
PMID16368687	mouse	Srf	No	Yes	NA	Yes	Yes	Yes
PMID16618389	mouse	Hnf4a	Yes	Yes	Yes	No	Yes	Yes
PMID16983087	mouse	Gata4	Yes	Yes	No	Yes	Yes	Yes
PMID17151017	mouse	Gata3	Yes	Yes	No	Yes	Yes	Yes
PMID17426115	mouse	PPARA	No	Yes	NA	Yes	Yes	Yes
PMID17486137	mouse	Mycn	Yes	No	Yes	NA	Yes	Yes
PMID17957245	mouse	E2f4	Yes	Yes	Yes	Yes	Yes	Yes
PMID18070348	mouse	Stat2	Yes	Yes	Yes	No	Yes	Yes
PMID18381418	mouse	Fos	Yes	Yes	Yes	Yes	Yes	Yes
PMID18394553	mouse	Cebpa	Yes	Yes	Yes	Yes	Yes	Yes
PMID18424767	mouse	Creb1	Yes	Yes	Yes	Yes	Yes	Yes
PMID18462698	mouse	Pbx1	Yes	Yes	Yes	No	Yes	Yes
PMID18498649	mouse	Myc	Yes	No	No	NA	No	Yes
PMID18682242	mouse	Mecom	Yes	No	Yes	NA	Yes	Yes
PMID18705699	mouse	IRF1	Yes	No	Yes	NA	Yes	Yes
PMID19132093	mouse	Pax6	Yes	Yes	Yes	Yes	Yes	Yes

## Sheet: Supp. Table 5
Supplemental Table 5: Computational tools used in this study
Name	Input	Sequence Region	Database	Statistics	Platform	Algorithm
MORA	fasta-formatted sequences	-5,000 bp to ATG*	CIS-BP	one-tailed Student's t-test	Linux, operating system-independent	It first calculates the over-representation index (ORI) whcih reflects the increased probability of finding a motif in the query sequence set than in the control set, considering not only the number of motifs found in sequences, but also the proportion of sequences in which the motif is found. A one-tailed Student's t-test is used to determine the statistical enrichment of the motif.
AME	fasta-formatted sequences	Depend on sequences	CIS-BP, JASPAR, HOCOMOCO etc.	Fisher's exact test, Ranksum test etc.	Web, Linux	AME uses two scores for each sequence in computing motif enrichment. The 'PWM score' is computed by scoring the sequence with the motif. The 'FASTA score' is either provided in the sequence header line; otherwise it is the rank of the sequence within the sequence file. AME sorts the sequences in increasing order of FASTA score, and then 'partitions' the sequences, labeling the first N sequences '…
HOMER	gene IDs, fasta-formatted sequences	+/- 2,000 bp	HOMER	the cumulative hypergeometric or cumulative binomial distributions	Linux	It uses ZOOPS scoring (zero or one occurrence per sequence) coupled with the hypergeometric enrichment calculations (or binomial) to determine motif enrichment.
Pscan	gene IDs	-450 +50 bp to TSS+	JASPAR, TRANSFAC	z-test	Web	It computes for each input sequence a raw matching value, representing the likelihood for the TF to bind the promoter. It keep as matching value the one corresponding to the highest-scoring oligo in each sequence and compute the mean of the matching value on the input sequence set. Then for each profile, the average matching score obtained from the input sequence set are compared to the mean and …
BART2	gene IDs, genomic regions		Cistrome Data Browser	Wilcoxon test statistic	Linux, web	First, Model-based analysis of regulation of gene expression (MARGE) is used to model differential gene expression using a compendium of public H3K27ac ChIP-seq datasets. By quantifying the regulatory potential of active enhancer histone mark H3K27ac on each gene in the genome from each ChIP-seq dataset, MARGE uses a semi-supervised learning approach to predict a genome-wide cis-regulatory profil…
LISA2	gene IDs, genomic regions		Cistrome Data Browser	Wilcoxon rank test	Linux, web	Based on the input gene sets, Lisa first uses histone mark ChIP-seq and chromatin accessibility profiles to construct a chromatin model related to the regulation of these genes. Using TR ChIP-seq peaks or imputed TR binding sites, Lisa probes the chromatin models using in silico deletion to find the most relevant TRs.
* ATG: start codon
+ TSS: transcription start site

## Sheet: Supp. Table 6
Supplemental Table 6: AME result summary for the human query data
GSE11791	human	MYC	Yes	Yes	Yes	Yes	Yes	Yes
GSE17482	human	STAT3	Yes	Yes	No	No	No	Yes
GSE21200	human	POU5F1	Yes	Yes	No	No	No	Yes
GSE22139	human	MYC	Yes	Yes	No	Yes	Yes	Yes
GSE26262	human	TP53	Yes	Yes	No	No	No	Yes
GSE27473	human	ESR1	Yes	Yes	Yes	Yes	Yes	Yes
GSE37820	human	ESR1	Yes	Yes	No	Yes	Yes	Yes
GSE38332	human	NFE2L2	Yes	Yes	No	Yes	Yes	Yes
GSE39121	human	GATA6	Yes	Yes	No	No	No	No
GSE42937	human	SOX2	Yes	Yes	No	No	No	No
GSE43730	human	MYC	Yes	Yes	No	No	No	Yes
GSE45838	human	BCL6	Yes	Yes	No	No	No	Yes
GSE51258	human	ERG	Yes	Yes	No	No	No	Yes
GSE56026	human	STAT1	Yes	Yes	No	No	No	Yes
GSE59020	human	ETS1	Yes	Yes	No	No	No	Yes
GSE59234	human	SOX2	Yes	Yes	No	No	No	No
PMID15757903	human	HOXA5	Yes	Yes	No	No	No	Yes
PMID16297991	human	HNF1B	Yes	No	No	NA	No	Yes
PMID16636670	human	Sox4	Yes	Yes	No	No	No	No
PMID17159920	human	MYC	Yes	Yes	No	No	No	Yes
PMID19147588	human	SOX4	Yes	Yes	No	No	No	No

## Sheet: Supp. Table 7
Supplemental Table 7: AME result summary for the mouse query data
GSE_PMID	Species	TF	Up_Input	Down_Input	Up_Predicted	Down_Predicted	TF_PredStatus	Family_PredStatus
GSE11759	mouse	Hnf4a	Yes	Yes	No	No	No	Yes
GSE16533	mouse	E2f1	Yes	Yes	Yes	Yes	Yes	Yes
GSE2192	mouse	Ebf1	Yes	Yes	No	No	No	Yes
GSE2192	mouse	Pparg	Yes	Yes	No	No	No	Yes
GSE28451	mouse	Sox2	Yes	Yes	No	No	No	No
GSE30495	mouse	Ppara	Yes	Yes	No	No	No	Yes
GSE35160	mouse	Nfe2l2	Yes	Yes	Yes	No	Yes	Yes
GSE41042	mouse	Bcl6	Yes	Yes	Yes	Yes	Yes	Yes
GSE47777	mouse	Cebpg	Yes	Yes	No	No	No	Yes
GSE50121	mouse	Runx3	Yes	Yes	No	No	No	Yes
GSE51932	mouse	Irf4	Yes	Yes	No	No	No	Yes
GSE52416	mouse	Zfx	Yes	Yes	No	Yes	Yes	Yes
GSE59460	mouse	Nr1d1	Yes	Yes	No	No	No	Yes
GSE6623	mouse	Foxo1	Yes	Yes	Yes	Yes	Yes	Yes
GSE68429	mouse	Yy1	Yes	Yes	No	Yes	Yes	Yes
GSE71695	mouse	Nfe2l2	Yes	Yes	Yes	No	Yes	Yes
GSE77576	mouse	Nkx2-5	Yes	Yes	No	No	No	Yes
GSE79164	mouse	Nr1d1	Yes	Yes	No	No	No	Yes
PMID12554760	mouse	Hoxa10	Yes	No	No	NA	No	No
PMID15860665	mouse	Gata1	No	Yes	NA	No	No	No
PMID16166195	mouse	Ar	Yes	Yes	No	No	No	Yes
PMID16275751	mouse	Myod1	Yes	No	Yes	NA	Yes	Yes
PMID16368687	mouse	Srf	No	Yes	NA	No	No	Yes
PMID16618389	mouse	Hnf4a	Yes	Yes	No	No	No	Yes
PMID16890163	mouse	Hoxb1	Yes	Yes	No	No	No	Yes
PMID16983087	mouse	Gata4	Yes	Yes	No	No	No	No
PMID17151017	mouse	Gata3	Yes	Yes	No	No	No	No
PMID17426115	mouse	Ppara	No	Yes	NA	No	No	Yes
PMID17486137	mouse	Mycn	Yes	No	Yes	NA	Yes	Yes
PMID17957245	mouse	E2f4	Yes	Yes	No	Yes	Yes	Yes
PMID18070348	mouse	Stat3	Yes	Yes	No	No	No	Yes
PMID18381418	mouse	Fos	Yes	Yes	No	No	No	Yes
PMID18394553	mouse	Cebpa	Yes	Yes	No	No	No	Yes
PMID18424767	mouse	Creb1	Yes	Yes	No	No	No	Yes
PMID18462698	mouse	Pbx1	Yes	Yes	No	No	No	Yes
PMID18498649	mouse	Myc	Yes	No	No	NA	No	Yes
PMID18682242	mouse	Mecom	Yes	No	No	NA	No	Yes
PMID18705699	mouse	IRF1	Yes	No	Yes	NA	Yes	Yes
PMID19132093	mouse	Pax6	Yes	Yes	No	No	No	No

## Sheet: Supp. Table 8
Supplemental Table 8: HOMER result summary for the human query data
GSE_PMID	Species	TF	Up_Input	Down_Input	Up_Predicted	Down_Predicted	TF_PredStatus	Family_PredStatus
GSE11791	human	MYC	Yes	Yes	Yes	Yes	Yes	Yes
GSE17482	human	STAT3	Yes	Yes	Yes	Yes	Yes	Yes
GSE21200	human	POU5F1	Yes	Yes	No	Yes	Yes	Yes
GSE22139	human	MYC	Yes	Yes	No	Yes	Yes	Yes
GSE26262	human	TP53	Yes	Yes	No	No	No	No
GSE27473	human	ESR1	Yes	Yes	No	No	No	Yes
GSE37820	human	ESR1	Yes	Yes	No	No	No	Yes
GSE38332	human	NFE2L2	Yes	Yes	No	Yes	Yes	Yes
GSE39121	human	GATA6	Yes	Yes	No	No	No	Yes
GSE42937	human	SOX2	Yes	Yes	No	No	No	Yes
GSE43730	human	MYC	Yes	Yes	No	No	No	Yes
GSE45838	human	BCL6	Yes	Yes	No	No	No	Yes
GSE51258	human	ERG	Yes	Yes	No	No	No	Yes
GSE56026	human	STAT1	Yes	Yes	No	No	No	Yes
GSE59020	human	ETS1	Yes	Yes	Yes	No	Yes	Yes
GSE59234	human	SOX2	Yes	Yes	No	Yes	Yes	Yes
PMID15757903	human	HOXA5	Yes	Yes	No	No	No	No
PMID16297991	human	HNF1B	Yes	No	Yes	NA	Yes	Yes
PMID16636670	human	SOX4	Yes	Yes	No	No	No	No
PMID17159920	human	MYC	No	Yes	NA	No	No	No
PMID19147588	human	SOX4	Yes	Yes	No	No	No	Yes

## Sheet: Supp. Table 9
Supplemental Table 9: HOMER result summary for the mouse query data
GSE_PMID	Species	TF	Up_Input	Down_Input	Up_Predicted	Down_Predicted	TF_PredStatus	Family_PredStatus
GSE11759	mouse	Hnf4a	Yes	Yes	No	Yes	Yes	Yes
GSE16533	mouse	E2f1	Yes	Yes	Yes	No	Yes	Yes
GSE2192	mouse	Ebf1	Yes	Yes	No	No	No	No
GSE2192	mouse	Pparg	Yes	Yes	No	No	No	Yes
GSE28451	mouse	Sox2	Yes	Yes	No	No	No	No
GSE30495	mouse	Ppara	Yes	Yes	No	No	No	Yes
GSE35160	mouse	Nfe2l2	Yes	Yes	No	No	No	Yes
GSE41042	mouse	Bcl6	Yes	Yes	No	No	No	Yes
GSE47777	mouse	Cebpg	Yes	Yes	No	No	No	No
GSE50121	mouse	Runx3	Yes	Yes	No	No	No	No
GSE51932	mouse	Irf4	Yes	Yes	Yes	No	Yes	Yes
GSE52416	mouse	Zfx	Yes	Yes	No	Yes	Yes	Yes
GSE59460	mouse	Nr1d1	Yes	Yes	No	No	No	Yes
GSE6623	mouse	Foxo1	Yes	Yes	No	No	No	No
GSE68429	mouse	Yy1	Yes	Yes	No	No	No	Yes
GSE71695	mouse	Nfe2l2	Yes	Yes	No	No	No	Yes
GSE77576	mouse	Nkx2-5	Yes	Yes	No	No	No	Yes
GSE79164	mouse	Nr1d1	Yes	Yes	No	No	No	Yes
PMID12554760	mouse	Hoxa10	Yes	No	No	NA	No	Yes
PMID15860665	mouse	Gata1	No	Yes	NA	No	No	No
PMID16166195	mouse	Ar	Yes	Yes	No	No	No	Yes
PMID16275751	mouse	Myod1	Yes	No	No	NA	No	No
PMID16368687	mouse	Srf	No	Yes	NA	No	No	Yes
PMID16618389	mouse	Hnf4a	Yes	Yes	No	No	No	Yes
PMID16890163	mouse	Hoxb1	Yes	Yes	No	No	No	No
PMID16983087	mouse	Gata4	Yes	No	No	NA	No	No
PMID17151017	mouse	Gata3	Yes	Yes	No	Yes	Yes	Yes
PMID17426115	mouse	Ppara	No	Yes	NA	No	No	No
PMID17486137	mouse	Mycn	Yes	No	No	NA	No	Yes
PMID17957245	mouse	E2f4	Yes	Yes	No	No	No	No
PMID18070348	mouse	Stat3	Yes	Yes	Yes	No	Yes	Yes
PMID18381418	mouse	Fos	Yes	Yes	No	No	No	Yes
PMID18394553	mouse	Cebpa	Yes	Yes	No	No	No	Yes
PMID18424767	mouse	Creb1	Yes	Yes	No	No	No	No
PMID18462698	mouse	Pbx1	Yes	Yes	Yes	No	Yes	Yes
PMID18498649	mouse	Myc	Yes	No	No	NA	No	Yes
PMID18682242	mouse	Mecom	Yes	No	No	NA	No	No
PMID18705699	mouse	Irf1	Yes	No	Yes	NA	Yes	Yes
PMID19132093	mouse	Pax6	Yes	Yes	No	No	No	No

## Sheet: Supp. Table 10
Supplemental Table 10: PSCAN result summary for the human query data
GSE_PMID	Species	TF	Up_Input	Down_Input	Up_Predicted	Down_Predicted	TF_PredStatus	Family_PredStatus
GSE11791	human	MYC	Yes	Yes	Yes	Yes	Yes	Yes
GSE17482	human	STAT3	Yes	Yes	No	No	No	Yes
GSE21200	human	POU5F1	Yes	Yes	No	No	No	Yes
GSE22139	human	MYC	Yes	Yes	No	Yes	Yes	Yes
GSE26262	human	TP53	Yes	Yes	No	No	No	No
GSE27473	human	ESR1	Yes	Yes	No	No	No	Yes
GSE37820	human	ESR1	Yes	Yes	No	No	No	Yes
GSE38332	human	NFE2L2	Yes	Yes	No	Yes	Yes	Yes
GSE39121	human	GATA6	Yes	Yes	No	No	No	Yes
GSE42937	human	SOX2	Yes	Yes	No	No	No	Yes
GSE43730	human	MYC	Yes	Yes	No	No	No	Yes
GSE45838	human	BCL6	Yes	Yes	Yes	No	Yes	Yes
GSE51258	human	ERG	Yes	Yes	No	Yes	Yes	Yes
GSE56026	human	STAT1	Yes	Yes	Yes	No	Yes	Yes
GSE59020	human	ETS1	Yes	Yes	No	No	No	Yes
GSE59234	human	SOX2	Yes	Yes	No	Yes	Yes	Yes
PMID15757903	human	HOXA5	Yes	Yes	No	No	No	Yes
PMID16297991	human	HNF1B	Yes	No	No	NA	No	No
PMID16636670	human	SOX4	Yes	Yes	No	Yes	Yes	Yes
PMID17159920	human	MYC	Yes	Yes	Yes	Yes	Yes	Yes
PMID19147588	human	SOX4	Yes	Yes	No	No	No	No

[truncated: 15 more sheets: Supp. Table 11, Supp. Table 12, Supp. Table 13, Supp. Table 14, Supp. Table 15, Supp. Table 16, Supp. Table 17, Supp. Table 18, Supp. Table 19, Supp. Table 20, Supp. Table 21, Supp. Table 22, Supp. Table 23, Supp. Table 24, Supp. Table 25]
